# Supplementary material for: Discovery of NSD2 non-histone substrates and design of a super-substrate
Source: Commun Biol. 2024 Jun 8;7:707. doi: 10.1038/s42003-024-06395-z (PMC11162472; doi:10.1038/s42003-024-06395-z)
Supplement: Supplementary file 4 — Supplementary Data 1 [file 42003_2024_6395_MOESM4_ESM.xlsx]

## Sheet: Tabelle1
Spot position	Swiss Prot No	ID	Protein name	Sequence	Target position
A1	P68431	H3K36	H3K36	A P A T G G V K K P H R Y R P	36
A2	P68431	H3K36A	H3K36A	A P A T G G V A K P H R Y R P	36
A3	P62805	H4K44	H4K44	L A R R G G V K R I S G L I Y	44
A4	P62805	H4K44A	H4K44A	L A R R G G V A R I S G L I Y	44
A5	Q9UKV3	ACINU	Apoptotic chromatin condensation inducer in the nucleus	P P A E H E V K K V T L G D T	969
A6	Q9UKV3	ACINU	Apoptotic chromatin condensation inducer in the nucleus	G I T E E C L K Q P S L E Q K	548
A7	Q9Y2D8	ADIP	Afadin- and alpha-actinin-binding protein	L M E N A E L K K V L Q Q M K	278
A8	Q8IUX7	AEBP1	Adipocyte enhancer-binding protein 1	D E E K E E L K K P K K E D S	340
A9	Q08117	AES	Amino-terminal enhancer of split	H K Q A E I V K R L N G I C A	83
A10	Q9NVM4	ANM7	Protein arginine N-methyltransferase 7	N G F S D K I K V I N K H S T	117
A11	Q86SG2	ANR23	Ankyrin repeat domain-containing protein 23	G G H L V I L K Q L L N Q G A	194
A12	Q9NX46	ARHL2	Poly(ADP-ribose) glycohydrolase ARH3	S S S E H F L K Q L L G H M E	213
A13	P29374	ARI4A	AT-rich interactive domain-containing protein 4A	V K R L V K V K V L L K Q D N	39
A14	Q9HBZ2	ARNT2	Aryl hydrocarbon receptor nuclear translocator 2	I C T N T N V K Q L Q Q Q Q A	439
A15	Q8IZT6	ASPM	Abnormal spindle-like microcephaly-associated protein	A L S K F T L K K L L L L V C	888
A16	Q8IZT6	ASPM	Abnormal spindle-like microcephaly-associated protein	Q T Y F N K L K K I T K T V Q	2213
A17	P46100	ATRX	Transcriptional regulator ATRX	C H F P K G I K Q I K N G T T	1033
A18	P54253	ATX1	Ataxin-1	V C I S L T L K N L K N G S V	688
A19	Q8N9N5	BANP	Protein BANP	R Q N T I V V K V P G Q E D S	165
A20	Q9UIF8	BAZ2B	Bromodomain adjacent to zinc finger domain protein 2B	M K Q Q E K I K R I Q Q I R M	948
A21	Q9P287	BCCIP	BRCA2 and CDKN1A-interacting protein	D N D Y D G I K K L L Q Q L F	75
B1	Q14137	BOP1	Ribosome biogenesis protein BOP1	N P L L V P V K V L K G H V L	708
B2	Q9H0E9	BRD8	Bromodomain-containing protein 8	A E R V E E L K K V I K E T Q	109
B3	Q5VTR2	BRE1A	E3 ubiquitin-protein ligase BRE1A	K K E A E I I K Q L K I E L K	627
B4	Q13892	BT3L3	Transcription factor BTF3 homolog 3	K K L Q F S L K K L Q V N N I	79
B5	O43683	BUB1	Mitotic checkpoint serine/threonine-protein kinase BUB1	D L L R Q K L K K V F Q Q H Y	1055
B6	Q8TBZ0	CC110	Coiled-coil domain-containing protein 110	I Q P Q S A L K V L Q Q Q L E	57
B7	Q8TD31	CCHCR	Coiled-coil alpha-helical rod protein 1	L E H S D S V K Q L K G Q V A	360
B8	P21127	CD2L1	PITSLRE serine/threonine-protein kinase CDC2L1	T D E I V A L K R L K M E K E	467
B9	Q9UQ88	CD2L2	PITSLRE serine/threonine-protein kinase CDC2L2	T D E I V A L K R L K M E K E	455
B10	P50613	CDK7	Cell division protein kinase 7	T N Q I V A I K K I K L G H R	41
B11	P50750	CDK9	Cell division protein kinase 9	T G Q K V A L K K V L M E N E	48
B12	O15078	CE290	Centrosomal protein of 290 kDa	S S L L V K L K K V S Q D L E	1645
B13	O15078	CE290	Centrosomal protein of 290 kDa	E N H E D E V K K V K A E V E	1681
B14	Q96EP1	CHFR	E3 ubiquitin-protein ligase CHFR	G T V I N K L K V V K K Q T C	88
B15	Q969X6	CIR1A	Cirhin	G V H V Y N V K Q L K L H C T	514
B16	Q86XI2	CNDG2	Condensin-2 complex subunit G2	T I L I D L L K K V T G E L A	421
B17	Q9P2I0	CPSF2	Cleavage and polyadenylation specificity factor subunit 2	R S D G D S I K K I I N Q M K	550
B18	O60716	CTND1	Catenin delta-1	L G A C G A L K N I S F G R D	433
B19	Q9UI36	DACH1	Dachshund homolog 1	I A E A M K V K K I K L E A M	347
B20	Q9BVC3	DCC1	Sister chromatid cohesion protein DCC1	R P K L K K L K K L L M E N P	139
B21	P27707	DCK	Deoxycytidine kinase	S S E G T R I K K I S I E G N	22
C1	Q9UNQ2	DIMT1	Probable dimethyladenosine transferase	G I G Q H I L K N P L I I N S	40
C2	O60832	DKC1	H/ACA ribonucleoprotein complex subunit 4	H G I V A K I K R V I M E R D	367
C3	Q13316	DMP1	Dentin matrix acidic phosphoprotein 1	S E E D G Q L K N I E I E S R	482
C4	Q9BZG8	DPH1	Diphthamide biosynthesis protein 1	Q I P P E I L K N P Q L Q A A	43
C5	Q15054	DPOD3	DNA polymerase delta subunit 3	S K K A E P V K V L Q K E K K	292
C6	P09884	DPOLA	DNA polymerase alpha catalytic subunit	V E R R K Q V K Q L M K Q Q D	926
C7	Q92630	DYRK2	Dual specificity tyrosinephosphorylation - regulated kinase 2	A Y R Y E V L K V I G K G S F	226
C8	Q3B7T1	EDRF1	Erythroid differentiation-related factor 1	V S D S E N I K K L L K I P Y	131
C9	Q5THR3	EFCB6	EF-hand calcium-binding domain-containing protein 6	T L S S L D V K R I L F Q K I	61
C10	P60228	EIF3E	Eukaryotic translation initiation factor 3 subunit E	Q V L K D L V K V I Q Q E S Y	279
C11	P41970	ELK3	ETS domain-containing protein Elk-3	Y Y D K N I I K K V I G Q K F	73
C12	P28324	ELK4	ETS domain-containing protein Elk-4	Y Y V K N I I K K V N G Q K F	73
C13	O00472	ELL2	RNA polymerase II elongation factor ELL2	H N K L A H I K R L I G E F D	625
C14	P60228	ENOA	Alpha-enolase	Q V L K D L V K V I Q Q E S Y	279
C15	Q14674	ESPL1	Separin	R L Q V E S L K K L G K Q A Q	515
C16	Q14674	ESPL1	Separin	T Q H L D S V K K V H L Q K G	1075
C17	Q03112	EVI1	Ecotropic virus integration site 1 protein homolog	P Q S P G E V K K L Q K G S S	543
C18	Q9UQ84	EXO1	Exonuclease 1	A N N P D I V K V I K K I G H	252
C19	Q8IYD8	FANCM	Fanconi anemia group M protein	H K K S S F I K N I N Q G S S	819
C20	Q13451	FKBP5	FK506-binding protein 5	R G V L K I V K R V G N G E E	38
C21	O15117	FYB	FYN-binding protein	K T E E K D L K K L K K Q E K	683
D1	P04150	GCR	Glucocorticoid receptor	K Y S N G N I K K L L F H Q K	770
D2	Q9HC44	GPBL1	Vasculin-like protein 1	P S K M L V I K K V S K E D P	199
D3	P78347	GTF2I	General transcription factor II-I	A G I S F I I K R P F L E P K	185
D4	P0C1H6	H2BFM	Histone H2B type F-M	P Y F P R V L K Q V H Q G L S	69
D5	Q7Z2G1	H2BWT	Histone H2B type W-T	T Y F R R V L K Q V H Q G L S	90
D6	Q9UBN7	HDAC6	Histone deacetylase 6	H Q A L L D V K N I A H Q N K	1199
D7	Q9H2X6	HIPK2	Homeodomain-interacting protein kinase 2	S S A F C S V K K L K I E P S	29
D8	A6NHT5	HMX3	Homeobox protein HMX3	K E S P F S I K N L L N G D H	34
D9	Q5SSJ5	HP1B3	Heterochromatin protein 1-binding protein 3	R P S S T V I K K P S G G S S	517
D10	P38919	IF4A3	Eukaryotic initiation factor 4A-III	A I Q Q R A I K Q I I K G R D	70
D11	Q9UKT9	IKZF3	Zinc finger protein Aiolos	I C P R D S V K V I N K E G E	440
D12	Q9UL03	INT6	Integrator complex subunit 6	Y S V I S Y L K K L S Q Q A K	457
D13	Q9NVH2	INT7	Integrator complex subunit 7	N D P R K A V K R L A I Q D L	269
D14	Q9BZI1	IRX2	Iroquois-class homeodomain protein IRX-2	E I A T S D L K Q P S L G P G	341
D15	Q8NHM5	KDM2B	Lysine-specific demethylase 2B	Q A L L E G V K N V L K E H A	549
D16	O75164	KDM4A	Lysine-specific demethylase 4A	E V K F E E L K N V K L E E E	468
D17	Q96Q89	KI20B	Kinesin-like protein KIF20B	T D A K K Q I K Q V Q K E V S	1300
D18	P46013	KI67	Antigen KI-67	M H T P P V L K K I I K E Q P	548
D19	Q2VIQ3	KIF4B	Chromosome-associated kinesin KIF4B	F Q Y Q D N I K N L E L E V I	562
D20	Q6P0N0	KNL2	Kinetochore-associated protein KNL-2 homolog	T R L L P K L K K I E N Q V A	752
D21	P50748	KNTC1	Kinetochore-associated protein 1	E K A E A L L K K L H I Q Y R	1737
E1	Q15349	KS6A2	Ribosomal protein S6 kinase alpha-2	P S Q F E L L K V L G Q G S Y	63
E2	A8MZ59	LEUTX	Putative leucine-twenty homeobox	L R E P S G I K N P G G A S A	92
E3	Q6MZP7	LIN54	Protein lin-54 homolog	K L P P Q Q I K V V T I G G R	184
E4	Q86V48	LUZP1	Leucine zipper protein 1	V I V D K D V K K I M G G S G	766
E5	Q86V48	LUZP1	Leucine zipper protein 1	K G G L D Y L K Q V E N E T R	265
E6	Q9Y2U5	M3K2	Mitogen-activated protein kinase 2	E C E I Q L L K N L L H E R I	411
E7	Q6ZN28	MACC1	Metastasis-associated in colon cancer protein 1	L V H C K N V K V I S K E Q V	615
E8	Q05195	MAD1	MAD protein	G Y S S T S I K R I K L Q D S	207
E9	Q86YW9	MD12L	Mediator of RNA polymerase II transcription subunit 12-like protein	R A Y M N L V K K L K K E L G	1604
E10	Q9NU22	MDN1	Midasin	M G E E A A L K R P E I I S T	1622
E11	Q9NU22	MDN1	Midasin	E C L K F L I K R L A K I V R	1670
E12	P35240	MERL	Merlin	S S K H N T I K K L T L Q S A	578
E13	A1L020	MEX3A	RNA-binding protein MEX3A	G P K G A T I K R I Q Q Q T N	247
E14	Q6ZN04	MEX3B	RNA-binding protein MEX3B	G P K G A T I K R I Q Q Q T H	184
E15	Q5U5Q3	MEX3C	RNA-binding protein MEX3C	G P K G A T I K R I Q Q Q T H	350
E16	Q8IWI9	MGAP	MAX gene-associated protein	P T F F V I L K Q P G N G K T	29
E17	P16455	MGMT	Methylated-DNA-protein-cysteine methyltransferase	Q V L W K L L K V V K F G E V	104
E18	Q96T58	MINT	Msx2-interacting protein	V T Q G G T V K V L T Q G I N	2930
E19	O14686	MLL2	Histone-lysine N-methyltransferase MLL2	R A S E A L L K Q L K Q E L S	4553
E20	O14686	MLL2	Histone-lysine N-methyltransferase MLL2	G R P E F V I K V I E Q G L E	5244
E21	Q9NYL2	MLTK	Mitogen-activated protein kinase MLT	Q D K E V A V K K L L K I E K	45
F1	P41218	MNDA	Myeloid cell nuclear differentiation antigen	T Q E K A P V K K I N Q E E V	102
F2	Q99549	MPP8	M-phase phosphoprotein 8	V K E T K E L K K V K K G E I	228
F3	Q9BYG7	MSTRO	Protein maestro	F Q K R E P L K N V F F I L A	47
F4	P10242	MYB	Myb proto-oncogene protein	E N G P P L L K K I K Q E V E	524
F5	P01106	MYC	Myc proto-oncogene protein	P D D E T F I K N I I I Q D C	126
F6	Q9NPC7	MYNN	Myoneurin	G N S Y T D I K N L K K H K T	512
F7	Q92794	MYST3	Histone acetyltransferase MYST3	E W I L E A I K K V K K Q K Q	18
F8	Q01538	MYT1	Myelin transcription factor 1	S S M E K N L K N I E E E N K	1040
F9	Q15742	NAB2	NGFI-A-binding protein 2	E L G G P P L K K L K Q E V G	376
F10	Q9C000	NALP1	NACHT, LRR and PYD domains-containing protein 1	I K F S R H V K K L Q L I E G	765
F11	P52298	NCBP2	Nuclear cap-binding protein subunit 2	F S K S G D I K K I I M G L D	67
F12	Q6KC79	NIPBL	Nipped-B-like protein	G S I E R I L K Q V S G G E D	1639
F13	Q9ULX3	NOB1	RNA-binding protein NOB1	W I T P S N I K Q I Q Q E L E	215
F14	Q8WTT2	NOC3L	Nucleolar complex protein 3 homolog	E M C C E A V K K L F K Q D K	386
F15	P78316	NOP14	Nucleolar protein 14	L F T P R L V K V L E F G R K	772
F16	Q8TAT6	NPL4	Nuclear protein localization protein 4 homolog	E T A A T F L K K V A K E F G	31
F17	Q15466	NR0B2	Nuclear receptor subfamily 0 group B member 2	A P V P S I L K K I L L E E P	119
F18	O75469	NR1I2	Nuclear receptor subfamily 1 group I member 2	L K F H Y M L K K L Q L H E E	331
F19	P19338	NUCL	Nucleolin	F E K A T F I K V P Q N Q N G	513
F20	Q13416	ORC2	Origin recognition complex subunit 2	P S F S A E L K Q L N Q Q Y E	288
F21	Q13177	PAK2	Serine/threonine-protein kinase PAK 2	L G Q E V A I K Q I N L Q K Q	278
G1	Q460N3	PAR15	Poly [ADP-ribose] polymerase 15	T P S L K T V K V V I F Q P E	444
G2	Q9H4Z3	PCIF1	Phosphorylated CTD-interacting factor 1	Q P S G N G V K K P K I E I P	126
G3	O60437	PEPL	Periplakin	S F L Q D K L K R L E K E R A	1099
G4	O60437	PEPL	Periplakin	A E R A K D L K N I T N E L L	550
G5	P56645	PER3	Period circadian protein homolog 3	Y A S V N K I K N L G Q Q L Y	470
G6	Q96BD5	PF21A	PHD finger protein 21A	A T P P Q P I K V P Q F I P P	214
G7	O60346	PHLP1	PH domain leucine-rich repeat-containing protein phosphatase 1	M S C E E E L K R I K Q H K A	1317
G8	O60346	PHLP1	PH domain leucine-rich repeat-containing protein phosphatase 1	H K G G G V V K V L G Q G P G	246
G9	Q9UMS5	PHTF1	Putative homeodomain transcription factor 1	E I P H F R L K K V E N I K I	585
G10	Q9UMS5	PHTF1	Putative homeodomain transcription factor 1	T I F G N R I K R V K L I S N	210
G11	Q8N3S3	PHTF2	Putative homeodomain transcription factor 2	E V P H F R L K K V Q N I K M	574
G12	Q9H307	PININ	Pinin	D P E D D D V K K P A L Q S S	108
G13	P54278	PMS2	Mismatch repair endonuclease PMS2	S S L A K R I K Q L H H E A Q	630
G14	Q12972	PO6F2	POU domain, class 6, transcription factor 2	L V Y H K H L K R V F L I D L	81
G15	Q9UBT6	POLK	DNA polymerase kappa	R T V T I K L K N V N F E V K	461
G16	Q15435	PP1R7	Protein phosphatase 1 regulatory subunit 7	D I A S N R I K K I E N I S H	287
G17	Q12972	PP1R8	Nuclear inhibitor of protein phosphatase 1	L V Y H K H L K R V F L I D L	81
G18	Q7Z3G6	PRIC2	Prickle-like protein 2	P G E K L R I K Q L L H Q L P	74
G19	P28070	PSB4	Proteasome subunit beta type-4	Y A D F Q Y L K Q V L G Q M V	109
G20	P61289	PSME3	Proteasome activator complex subunit 3	T L H D M I L K N I E K I K R	237
G21	Q5TB80	QN1	Protein QN1 homolog	P V T G E K L K Q I Q K E I Q	704
H1	Q8TDY2	RBCC1	RB1-inducible coiled-coil protein 1	E E N E N K I K K L K G E L V	893
H2	Q9Y4C8	RBM19	Probable RNA-binding protein 19	E Q A Q K A L K Q L Q G H V V	792
H3	Q96LT9	RBM40	RNA-binding protein 40	P N C R I Y V K N L A K H V Q	425
H4	P49792	RBP2	E3 SUMO-protein ligase RanBP2	P G I R K W L K Q L F H H L P	458
H5	Q9H1J1	REN3A	Regulator of nonsense transcripts 3A	E V R I K L L K K P E K G E E	285
H6	Q9BZI7	REN3B	Regulator of nonsense transcripts 3B	V N Q K N L L K K P E K G D E	285
H7	Q33E94	RFX4	Transcription factor RFX4	A K R Q G S L K K V A Q Q F L	421
H8	O14715	RGPD8	RANBP2-like and GRIP domain-containing protein 8	A A N L E Y L K N V L L Q F I	1713
H9	Q5UIP0	RIF1	Telomere-associated protein RIF1	R S G A P M I K K I A F I A W	290
H10	Q9H9A7	RMI1	RecQ-mediated genome instability protein 1	L L K P E N V K V L G G E V D	188
H11	Q92753	RORB	Nuclear receptor ROR-beta	G L D M T G I K Q I K Q E P I	187
H12	P24928	RPB1	DNA-directed RNA polymerase II subunit RPB1	A C P L R T I K R V Q F G V L	19
H13	P56182	RRP1	Ribosomal RNA processing protein 1 homolog A	M V L N E S L K V L K M Q G W	131
H14	Q9Y3Z3	SAMH1	SAM domain and HD domain-containing protein 1	F Q R L R Y I K Q L G G G Y Y	148
H15	Q9UN30	SCML1	Sex comb on midleg-like protein 1	K H S Y R L V K K L K L Q K M	115
H16	O60524	SDCG1	Serologically defined colon cancer antigen 1	G A T S C V I K N P T G E P I	578
H17	Q9P0V9	2010-09-01	Septin-10	Q A K F E H L K R L H Q E E R	396
H18	Q9NQR1	SETD8	Histone-lysine N-methyltransferase SET8	A I A K Q A L K K P I K G K Q	158
H19	Q15637	SF01	Splicing factor 1	G P R G N T L K N I E K E C N	165
H20	O00141	SGK1	Serine/threonine-protein kinase Sgk1	P S D F H F L K V I G K G S F	102
H21	O95905	SGT1	Protein SGT1	W F I V Y V I K Q I T K E F P	96
I1	Q96ST3	SIN3A	Paired amphipathic helix protein Sin3a	K E D K Y K I K Q I M H H F I	813
I2	Q96GM5	SMRD1	SWI/SNF-related matrix-associated actin-dependent regulator of chromatin subfamily D member 1	L D I Q E A L K R P I K Q K R	173
I3	Q6STE5	SMRD3	SWI/SNF-related matrix-associated actin-dependent regulator of chromatin subfamily D member 3	V D I Q E A L K R P M K Q K R	148
I4	Q96DI7	SNR40	U5 small nuclear ribonucleoprotein 40 kDa protein	S E T G E R V K R L K G H T S	145
I5	Q9BQ15	SOSB1	SOSS complex subunit B1	K D I K P G L K N L N L I F I	15
I6	Q9H6I2	SOX17	Transcription factor SOX-17	R K Q V K R L K R V E G G F L	149
I7	O00267	SPT5H	Transcription elongation factor SPT5	P T K N N K V K V I L G E D R	1042
I8	Q96SB4	SRPK1	Serine/threonine-protein kinase SRPK1	G L P L P C V K K I I Q Q V L	190
I9	Q9UEW8	STK39	STE20/SPS1-related proline-alanine-rich protein kinase	R Q E R V A I K R I N L E K C	92
I10	Q13188	STK3	Serine/threonine-protein kinase 3	D G D F D F L K N L S L E E L	441
I11	Q8IYB8	SUV3	ATP-dependent RNA helicase SUPV3L1, mitochondrial	L L T P D M L K Q L E K E W M	749
I12	Q15022	SUZ12	Polycomb protein SUZ12	G A A V L P V K K P K M E H V	72
I13	Q5T4T6	SYC2L	Synaptonemal complex protein 2-like	K I F I I Y L K K P M I I S Y	370
I14	Q15431	SYCP1	Synaptonemal complex protein 1	E V E L E E L K K V L G E K E	437
I15	Q8NF91	SYNE1	Nesprin-1	Q D S G I V L K R V T I H L E	4833
I16	Q8WXH0	SYNE2	Nesprin-2	K L L E S Q I K Q L E H G W E	2601
I17	Q8WXH0	SYNE2	Nesprin-2	Q E Q N E L L K V V I K Q T N	3992
I18	P13984	T2FB	General transcription factor IIF subunit 2	S E N Y M R L K R L Q I E E S	128
I19	Q15573	TAF1A	TATA box-binding protein-associated factor RNA polymerase I subunit A	K Y L A K Y L K N I L M G N H	357
I20	Q6P1X5	TAF2	Transcription initiation factor TFIID subunit 2	W K H V D E L K V L K I H I N	142
I21	Q92750	TAF4B	Transcription initiation factor TFIID subunit 4B	K V A V T P V K K L A Q I G T	179
J1	Q6SJ96	TBPL2	TATA box-binding protein-like protein 2	L A C K L D L K K I A L H A K	218
J2	O14776	TCRG1	Transcription elongation regulator 1	T S T W K E V K K I I K E D P	981
J3	Q13569	TDG	G/T mismatch-specific thymine DNA glycosylase	E V F G V K V K N L E F G L Q	248
J4	Q8NFU7	TET1	Methylcytosine dioxygenase TET1	T L S P G K L K Q L I Q E R D	50
J5	Q9Y5Q9	TF3C3	General transcription factor 3C polypeptide 3	F C L R L M L K N P E N H A L	728
J6	Q01664	TFAP4	Transcription factor AP-4	H M Y P E K L K V I A Q Q V Q	189
J7	Q04725	TLE2	Transducin-like enhancer protein 2	H K Q A E I V K R L S G I C A	82
J8	Q9UKI8	TLK1	Serine/threonine-protein kinase tousled-like 1	N L H I R E L K R I N N E D N	436
J9	Q86UE8	TLK2	Serine/threonine-protein kinase tousled-like 2	N L H I R E L K R I H N E D N	442
J10	Q02880	TOP2B	DNA topoisomerase 2-beta	K V G K P K V K K L Q L E E T	1226
J11	Q9ULW0	TPX2	Targeting protein for Xklp2	N L P E K K V K N V T Q I E P	585
J12	Q9Y606	TRUA	tRNA pseudouridine synthase A	H I R I L G L K R V T G G F N	184
J13	Q9UNY4	TTF2	Transcription termination factor 2	S Q W T N M L K V V A L H L K	1023
J14	O75643	U520	U5 small nuclear ribonucleoprotein 200 kDa helicase	S N S L I S I K R L T L Q Q K	2080
J15	Q13404	UB2V1	Ubiquitin-conjugating enzyme E2 variant 1	W Q N S Y S I K V V L Q E L R	118
J16	P63279	UBC9	SUMO-conjugating enzyme UBC9	W R P A I T I K Q I L L G I Q	110
J17	Q9UK80	UBP21	Ubiquitin carboxyl-terminal hydrolase 21	G L P D E R L K K L E L G R G	64
J18	Q9P275	UBP36	Ubiquitin carboxyl-terminal hydrolase 36	L V H S S N V K V V L N Q Q A	408
J19	Q9NWZ5	UCKL1	Uridine-cytidine kinase-like 1	D L I I S T L K K L K Q G K S	170
J20	O94901	UN84A	Protein unc-84 homolog A	K P T T S R L K Q P L Q G D S	374
J21	P13051	UNG	Uracil-DNA glycosylase	M C D I K D V K V V I L G Q D	147
K1	Q9Y3A2	UTP11	Probable U3 small nucleolar RNA-associated protein 11	V T N Q T G L K R I A K E R Q	189
K2	O75691	UTP20	Small subunit processome component 20 homolog	H R R A R A L K K L A K Q L M	1591
K3	O75691	UTP20	Small subunit processome component 20 homolog	S E Q D P L L K N L S Q E I I	2690
K4	P11473	VDR	Vitamin D3 receptor	I K F Q V G L K K L N L H E E	321
K5	Q9HBM0	VEZA	Vezatin	H C T V V P L K Q P T L H I A	525
K6	O75554	WBP4	WW domain-binding protein 4	K A Y Q E D L K R L G L E S E	81
K7	Q9ULM3	YETS2	YEATS domain-containing protein 2	A Q G Q Q T L K V I S G Q K T	900
K8	P59817	Z280A	Zinc finger protein 280A	F K C L S C V K V L K N I K F	305
K9	Q6P3V2	Z585A	Zinc finger protein 585A	S Q L K V H L K V L A G E K L	150
K10	Q52M93	Z585B	Zinc finger protein 585B	S Q F K V H L K V P T G E K L	150
K11	Q9P1Z0	ZBTB4	Zinc finger and BTB domain-containing protein 4	G G P E H V V K V V G G H V L	301
K12	Q9P243	ZFAT	Zinc finger protein ZFAT	K K K Y S D V K N L I K H I R	367
K13	Q86UP3	ZFHX4	Zinc finger homeobox protein 4	V S H L H K L K K V L Q E A S	1525
K14	Q9UJ78	ZMYM5	Zinc finger MYM-type protein 5	G S S N T L L K K I E G I P E	454
K15	Q9BRH9	ZN251	Zinc finger protein 251	K R Y F I H I K K I F Q E R H	663
K16	O60281	ZN292	Zinc finger protein 292	R Q K A S N L K R V N K E K N	2531
K17	Q6ZSB9	ZN509	Zinc finger protein 509	D V F H L D V K N V S G I G Q	70
K18	Q9H582	ZN644	Zinc finger protein 644	D H R R V A V K R V I K E S K	809
K19	P51814	ZNF41	Zinc finger protein 41	N N L L S H V K V L I K E R G	201
K20	P17098	ZNF8	Zinc finger protein 8	L K E Q N N L K Q L E F G L K	157
