# Supplementary material for: Discovery of NSD2 non-histone substrates and design of a super-substrate
Source: Commun Biol. 2024 Jun 8;7:707. doi: 10.1038/s42003-024-06395-z (PMC11162472; doi:10.1038/s42003-024-06395-z)
Supplement: Supplementary file 5 — Supplementary Data 2 [file 42003_2024_6395_MOESM5_ESM.xlsx]

## Sheet: Figure 1c
		Sequence position in H3K36 substrate
		A	P	A	T	G	G	V	K	K	P	H	R	Y	R	P
Amino acid	A	0	0	0	0	0	0	0	0	0	0.0999281	0	0	0	0	0
	R	0	0.143762	0.141464	0	0	0	0	0	0.848911	0	0	0	0	0	0
	N	0	0	0	0	0	0	0	0	0.378694	0	0.297962	0.374058	0	0.0650503	0.263855
	D	0	0	0	0	0	0	0	0	0	0	0	0	0	0	0
	Q	0	0	0	0	0	0	0	0	0.800583	0	0.100753	0.13709	0.143712	0.20805	0.282292
	E	0	0	0	0	0	0	0	0	0	0	0	0	0.0568216	0	0
	G	0.424428	0.197524	0.24623	0.570472	1.85894	1.91202	0	0	0	0	0.262318	0.185004	0.173977	0.12193	0
	H	0.18726	0	0.314287	0.157338	0.164955	0.263619	0	0	0.211815	0	0.160865	0.109461	0	0.328034	0
	I	0.242046	0.309835	0.110711	0.212023	0.912903	0.249133	7.00847	0	0.594211	2.72002	0.12915	0.129889	0.0596858	0.29307	0
	L	0.425312	0.347967	0.191147	0.297249	0.846655	0.481657	6.3374	0	0.0693816	2.62432	0.184282	0.283196	0	0.188264	0.193699
	K	0.622011	0.603315	0.422989	0.490348	0.870009	0.148933	0	80	1.09952	0	0.106479	0.197434	0.0696463	0.447346	0.253033
	M	0	0	0.217806	0	0	0	0	0	0.4031	0	0.208532	0.0880603	0.0696182	0	0.292105
	F	0	0	0.05975	0.353288	0	2.41636	0	0	0	0	0.239127	0.21126	0	0	0
	P	0.243279	0.338582	0.0987934	0	0.663798	0.331574	0	0	0	2.26322	0	0.0868108	0	0	0
	S	0.0579985	0.323116	0	0.118353	0	0	0	0	0	0	0.214063	0	0.097359	0.346104	0.452929
	T	0.16615	0.438216	0.1535	0.459365	0	0	0	0	0.607635	1.39604	0.212078	0	0.109828	0.153353	0.4214
	Y	0	0	0	0.359272	0	1.16526	0	0	0	0	0	0	0	0.0598686	0
	V	0.0553197	0.230104	0	0.389625	0	0	4.80278	0	0.890821	2.7658	0	0	0	0	0

## Sheet: Figure 3b
Replicate	NSD2 with H3K36	NSD2 ssK36 (NSD2)
1	187	3140
2	0	1950
3	32	921
4	151	1329
5	322	1270
6	24	665
7	198	2467
8	116	1662
9	165	841
10	52	1240
11	0	988
12	80	582
13	49	1430
14	133	1000
15	138	2773
16	87	1089
17	105	625
18	439	958
19	170	1414
20	0	1005
21	0	1592
22	249	640
23	109	1496
24	0	1917
25	186	1713
26	48	787
27	347	837
28	74	1149
29	192	783
30	0	1724
31	231	829
32	81	785
33	5	952
34	116	1129
35	182	847
36	0	1300
37	0	1563
38	239	992
39	90	1063
40	175	1188
41	11	2152
42	163	1127
43	59	1039
44	141	3031
45	202	1416
46	38	1987
47	94	1179
48	74	1646
49	321	1904
50	104	2865

## Sheet: Figure 3c
bin	Frequency H3K36	Frequency ssK36 (NSD2)
0-250	46	0
250-500	4	0
500-1000	0	17
>1000	0	33

## Sheet: Figure 4
Contact map difference as the result of the subtraction of the H3K36 and ssK36 (in %, only values > +/- 5% are shown)
		H3K36/ssK36 peptide residues
		A29	P30	A31/K31	T32	G33	G34	V35	K36	K37/R37	P38	H39/N39	R40/N40	Y41	R42	P43
NSD2 enzyme residues	M1037												17.9688
	K1085															6.13555
	M1103	17.9688	30.2987	16.9886	18.092
	I1106				56.4382	33.8227	33.3178	39.1171
	K1107	9.98038	27.6703	11.6393	28.7846
	A1109		-19.0012		11.9936
	H1110	-26.9817	-49.0896		54.554	20.8517
	D1113	-27.7371	-32.1493
	I1114	-17.7094	-58.6651	-6.39668
	T1115	-25.7072	-63.9113	-63.1217	-60.058
	H1116		-8.6632	-7.99208	-68.9687
	F1117				-70.4993	-9.90578
	M1119						-25.2562
	L1120							-20.8998		76.1098	-19.4854
	T1121									-7.08648	67.8278
	I1122										5.46922
	D1123									-28.8221	44.9113
	I1127							-5.18623
	R1138								6.37375
	C1144													8.73935
	Q1145													32.7759	10.6596
	P1146											89.4361		19.6574
	C1148											94.9368		6.3875
	E1149											59.4429	17.2926	35.6033	-41.7824
	T1150									6.44348		50.6606
	L1151										5.0901	18.4154	30.1717		-5.80438
	K1152										12.9676		-5.05398
	V1161										38.6569
	A1165														-5.75473
	V1166													31.8874		34.3993
	C1167															10.0235
	F1177								-14.2248	5.1231	-52.4769	94.1688
	N1178									66.5945	-79.1243	33.4413	-15.8299	-24.4511
	Y1179										-80.5036
	N1180							-17.6378	-22.5384			-6.92293
	L1181				-15.4037	-28.5638	-13.2385			28.7453
	D1182					-7.44792
	C1183				-34.7965
	L1184	12.6366	33.0396	69.1442	56.2572		-27.0169	10.2341
	G1185		-9.50502	31.4409	17.4928
	N1186		-7.5668	-28.5658	30.8557	64.3254	13.5623
	E1187		-8.57023	-32.8501
	K1188			-26.9184	-36.9542
	T1189			-22.84	-66.4739
	N1197														7.6393
	L1202				-7.12027
	D1204											-24.3442			-6.63678
	R1205									-46.6694
	T1208			8.024
	T1211			6.0962
	L1212		5.1252	7.1924		8.09698		-38.3929		-14.4634
	S1213	5.3532
	S1214	9.67505	6.03405	9.7115
	E1216									-71.3367
	K1217							8.50843		-13.2157
	K1219									-52.7072
	K1220									-42.7208	-5.98505	-7.07573
